# Supplementary material for: The NeuroSense PremmieEd Parenting Educational Intervention (PremmieSense)—A Neuroprotective Intervention for Preterm Infant-Parent Dyads: Reported Using the TIDieR Framework
Source: Children (Basel). 2026 Jul 9;13(7):907. doi: 10.3390/children13070907 (PMC13407223; doi:10.3390/children13070907)
Supplement: Supplementary file 1 [file children-13-00907-s001.zip]

Archive with 1 entries (1 files):
- children-4361976-supplementary.pdf
